# Supplementary material for: BRI1 and BAK1 Canonical Distribution in Plasma Membrane Is HSP90 Dependent
Source: Cells. 2022 Oct 22;11(21):3341. doi: 10.3390/cells11213341 (PMC9656807; doi:10.3390/cells11213341)
Supplement: Supplementary file 1 [file cells-11-03341-s001.zip]

Archive with 1 entries (1 files):
- cells-1964341-supplementary.pdf
